# Supplementary material for: The mitochondrial aspartate transporter Ucp4a regulates muscle aging and animal lifespan in Drosophila melanogaster
Source: PLoS One. 2025 Aug 14;20(8):e0323980. doi: 10.1371/journal.pone.0323980 (PMC12352782; doi:10.1371/journal.pone.0323980)
Supplement: S1 Data — (XLSX) [file pone.0323980.s004.xlsx]

## Sheet: Fig1_qRT-PCR
Number of families	1
Number of comparisons per family	3
Alpha	0.05
Sidak's multiple comparisons test	Mean Diff.	95% CI of diff.	Significant	Summary
Ucp4a+/+ vs. Ucp4aG1388/G1388	0.7126	0.5999 to 0.8253	Yes	****
Ucp4a+/+ vs. Ucp4aG1388/+	0.2673	0.1546 to 0.3800	Yes	***
Ucp4a+/Y vs. Ucp4aG1388/Y	0.5213	0.4086 to 0.6340	Yes	****
Test details	Mean 1	Mean 2	Mean Diff.	SE of diff.	n1	n2	t	DF
Ucp4a+/+ vs. Ucp4aG1388/G1388	1	0.2874	0.7126	0.03941	3	3	18.08	10
Ucp4a+/+ vs. Ucp4aG1388/+	1	0.7327	0.2673	0.03941	3	3	6.784	10
Ucp4a+/Y vs. Ucp4aG1388/Y	1	0.4787	0.5213	0.03941	3	3	13.23	10

## Sheet: Fig1
C				D					E					F
Day	w1118	G1388/Y		Day	w1118	G1388-/+	G1388-/-		Day	da/+	da/#6162	da/#102571		Day	da/+	da/#6162	da/#102571
0	100	100		0	100	100	100		0	100	100	100		0	100	100	100
3	100	100		3	100	100	100		3	100	100	100		3	100	100	100
6	100	100		6	100	100	100		6	100	100	100		6	100	100	100
9	100	100		9	100	100	100		9	100	100	100		9	100	100	100
12	100	100		12	100	100	100		12	100	100	100		12	100	100	100
15	100	100		15	100	100	100		15	100	100	100		15	100	100	100
18	100	100		18	100	100	100		18	100	100	100		18	100	100	100
21	100	100		21	100	100	100		21	100	100	100		21	100	100	100
24	100	100		24	100	100	100		24	100	100	100		24	100	100	100
27	100	100		27	100	100	100		27	100	100	100		27	100	100	100
30	100	100		30	100	100	100		30	100	100	100		30	100	100	100
33	100	100		33	100	100	100		33	100	100	100		33	100	100	100
36	100	100		36	97.61	98.43	99.21		36	100	100	100		36	100	100	100
39	99.2	99.6		39	93.64	97.8	98		39	100	100	100		39	100	100	100
42	97	97		42	89.57	96	97.3		42	98	99.3	98		42	97.3	98.6	99.3
45	94.5	95.7		45	84.83	93.8	96		45	92.6	96	94.6		45	94.6	96.6	97.3
48	92.4	96.1		48	78.2	90.5	93.8		48	87.3	90.6	88.3		48	92	94.6	95.3
51	90	96.1		51	71.56	84.5	90.5		51	80	83.3	85.3		51	84.6	92.6	93.3
54	86	94.5		54	66.82	79.6	87.1		54	75.3	76.6	83.3		54	80.6	88	91.3
57	82	93.7		57	63.98	73.8	83.5		57	65.3	68	80		57	74.6	84	86.6
60	79	92		60	58.29	64.7	79.6		60	56	59.3	66		60	72	81.3	80
63	74.5	91		63	48.82	53.9	73.8		63	44.6	56	50.6		63	69.3	71.3	73.3
66	71	90		66	44.08	42.8	68.6		66	41.3	44.6	28.6		66	57.3	69.3	63.3
69	62	89.8		69	37.91	34.8	62.09		69	22	24.6	20.6		69	44.6	58	58
72	51	89.5		72	31.28	27.01	53.08		72	13.3	18.6	12.6		72	37.3	41.3	41.3
75	41	75.6		75	23.33	20.38	38.86		75	6	14	8.6		75	29.3	29.3	21.5
78	33.5	72.8		78	13.6	12.32	28.44		78	1.3	6	5		78	19.3	24	14.7
81	25	67		81	9.48	7.98	17.06		81	0	1.3	1.3		81	10	7.3	8
84	18	59		84	7.37	4.94	10.05		84	0	0	0		84	4.6	2	3
87	11.5	53.9		87	4.34	2.91	7.11		87	0	0	0		87	0.6	0	0
90	7	47.6		90	2.91	1.89	1.89		90	0	0	0		90	0	0	0
93	2	41.7		93	1.89	0.7	0.7		93					93	0	0	0
96	0	33.4		96	0.7	0	0		96					96	0	0	0
99		23.4		99	0	0	0		99					99	0	0	0
102		17.4		102	0	0	0		102					102
105		11.7		105	0	0	0		105					105
108		6.8		108	0	0	0		108					108
111		2.5		111	0	0	0		111					111
114		0.8		114	0	0	0		114					114
117		0		117	0	0	0		117					117
120		0		120	0	0	0		120					120

## Sheet: Fig1_s
1C						1D				1E				1F
Comparison of Survival Curves						Comparison of Survival Curves				Comparison of Survival Curves				Comparison of Survival Curves
Log-rank (Mantel-Cox) test						Log-rank (Mantel-Cox) test (recommended)				Log-rank (Mantel-Cox) test (recommended)				Log-rank (Mantel-Cox) test (recommended)
Chi square	15.86					Chi square	27.39			Chi square	21.49			Chi square	17.38
df	1					df	2			df	2			df	2
P value	< 0.0001					P value	< 0.0001			P value	< 0.0001			P value	0.0001
P value summary	****					P value summary	****			P value summary	****			P value summary	****
Are the survival curves sig different?	Yes					Are the survival curves sig different?	Yes			Are the survival curves sig different?	Yes			Are the survival curves sig different?	Yes
Gehan-Breslow-Wilcoxon test						Logrank test for trend (recommended)				Logrank test for trend (recommended)				Logrank test for trend (recommended)
Chi square	10.97					Chi square	16.25			Chi square	19.65			Chi square	13.84
df	1					df	1			df	1			df	1
P value	0.0009					P value	< 0.0001			P value	< 0.0001			P value	0.0001
P value summary	***					P value summary	****			P value summary	****			P value summary	****
Are the survival curves sig different?	Yes					Sig. trend?	Yes			Sig. trend?	Yes			Sig. trend?	Yes
Median survival						Gehan-Breslow-Wilcoxon test				Gehan-Breslow-Wilcoxon test				Gehan-Breslow-Wilcoxon test
w1118	70.5					Chi square	0.003481			Chi square	0.003033			Chi square	0.002066
G1388/Y	94.5					df	2			df	2			df	2
Ratio (and its reciprocal)	0.746	1.34				P value	0.9983			P value	0.9985			P value	0.999
95% CI of ratio	0.4813 to 1.156	0.8648 to 2.078				P value summary	ns			P value summary	ns			P value summary	ns
						Are the survival curves sig different?	No			Are the survival curves sig different?	No			Are the survival curves sig different?	No
Hazard Ratio (Mantel-Haenszel)
Ratio (and its reciprocal)	2.98	0.3356
95% CI of ratio	1.741 to 5.100	0.1961 to 0.5744
Hazard Ratio (logrank)
Ratio (and its reciprocal)	2.141	0.4672
95% CI of ratio	1.862 to 4.769	0.2097 to 0.5372

## Sheet: Fig2
A					B					C					D					E
Day	MHC/+ (%)	MHC/#6162 (%)	MHC/#102571 (%)		Day	MHC/+ (%)	MHC/#6162 (%)	MHC/#102571 (%)		Day	elav/+ (%)	elav/#6162 (%)	elav/#102571 (%)		Day	fat body/+ (%)	fat body/#6162 (%)	fat body/#102571 (%)		Day	intestine/#102571(-)(%)	intestine/#102571 (+) (%)
0	100	100	100		0	100	100	100		0	100	100	100		0	100	100	100		0	100	100
3	100	100	100		3	100	100	100		3	100	100	100		3	100	100	100		3	100	100
6	100	100	100		6	100	100	100		6	100	100	100		6	100	100	100		6	100	100
9	100	100	100		9	100	100	100		9	100	100	100		9	100	100	100		9	100	100
12	100	100	100		12	100	100	100		12	100	100	100		12	100	100	100		12	100	100
15	100	100	100		15	100	100	100		15	100	100	100		15	100	100	100		15	100	100
18	100	100	100		18	100	100	100		18	100	100	100		18	100	100	100		18	100	100
21	100	100	100		21	100	100	100		21	100	100	100		21	100	100	100		21	100	100
24	100	100	100		24	100	100	100		24	100	100	100		24	100	100	100		24	100	100
27	100	100	100		27	99.8529	100	100		27	100	100	100		27	100	100	100		27	100	100
30	100	100	100		30	99.7059	100	100		30	100	100	100		30	100	100	100		30	100	100
33	100	100	100		33	99.4118	99.5652	99.1317		33	100	100	100		33	100	100	100		33	100	100
36	100	100	100		36	98.9706	99.1304	99.1317		36	99	100	100		36	99	100	100		36	100	100
39	100	100	100		39	97.5	98.8406	98.8423		39	98	99	99		39	98	99	99		39	99	100
42	100	100	100		42	95.4412	98.6957	98.2634		42	96	98	98		42	96	98	98		42	98	100
45	94.7	98.6	99.3		45	90.4412	97.971	96.8162		45	93	96	96		45	93	96	96		45	96	99
48	91.3	96.7	98		48	87.6471	97.2464	96.3821		48	89	93	94		48	89	93	94		48	93	98
51	86.6	95.2	96.7		51	84.5588	96.6667	95.8032		51	84	89	91		51	83	89	91		51	89	96
54	81.7	93.7	94.3		54	81.0294	94.7826	94.356		54	77	84	87		54	76	84	87		54	84	93
57	75.6	89.7	91.9		57	76.4706	92.3188	92.4747		57	69	78	82		57	67	77	82		57	77	89
60	68.6	85.7	88.5		60	70	89.5652	91.0275		60	60	71	76		60	56	69	75		60	69	84
63	61.7	80.8	81.8		63	62.7941	83.1884	86.5412		63	50	63	69		63	44	59	67		63	59	78
66	52.1	74.7	70.4		66	56.3235	77.2464	81.042		66	39	54	61		66	32	48	58		66	48	71
69	45.2	65.3	58.3		69	50.7353	71.7391	76.411		69	28	44	52		69	21	36	48		69	36	63
72	37.3	54	42.2		72	45.5882	66.8116	72.2142		72	18	34	42		72	12	25	37		72	25	54
75	27.8	45.2	34.8		75	39.1176	62.029	68.5962		75	9	24	32		75	5	16	26		75	15	44
78	19.1	34.8	20.8		78	34.5588	57.1014	63.097		78	3	15	22		78	1	8	16		78	7	34
81	12.1	21.9	11.4		81	27.7941	51.7391	58.0318		81	1	8	13		81	0	3	8		81	2	24
84	9.3	11.4	5.6		84	22.0588	42.7536	50.9407		84	0	3	6		84	0	1	3		84	0	15
87	5.6	6	1.6		87	16.3235	34.7826	42.9812		87	0	1	2		87	0	0	1		87	0	8
90	0	0	0		90	11.6176	26.2319	33.1404		90	0	0	0		90	0	0	0		90	0	3
93					93	8.82353	21.7391	26.3386												93	0	1
96					96	6.61765	16.2319	20.6946												96	0	0
99					99	3.97059	12.7536	15.6295												99	0	0
102					102	2.35294	6.95652	10.9986
105					105	0.882353	4.49275	7.67004
108					108	0.147059	2.6087	5.06512
111					111	0	0.869565	2.31548
114					114		0.289855	1.01302
117					117		0.144928	0.289436
120					120			0

## Sheet: Fig2_s
A			B
Comparison of Survival Curves			Comparison of Survival Curves
Log-rank (Mantel-Cox) test (recommended)			Log-rank (Mantel-Cox) test (recommended)
Chi square	23.77		Chi square	27.62
df	2		df	2
P value	< 0.0001		P value	< 0.0001
P value summary	****		P value summary	****
Are the survival curves sig different?	Yes		Are the survival curves sig different?	Yes
Logrank test for trend (recommended)			Logrank test for trend (recommended)
Chi square	15.18		Chi square	15.36
df	1		df	1
P value	< 0.0001		P value	< 0.0001
P value summary	****		P value summary	****
Sig. trend?	Yes		Sig. trend?	Yes
Gehan-Breslow-Wilcoxon test			Gehan-Breslow-Wilcoxon test
Chi square	0.001072		Chi square	0.001658
df	2		df	2
P value	0.9995		P value	0.9992
P value summary	ns		P value summary	ns
Are the survival curves sig different?	No		Are the survival curves sig different?	No

## Sheet: Fig3
B
male
Group	Days	Exp 1	Exp 2	Exp 3
MHC/+	5	0.376	0.414	0.338
MHC/#6162	5	0.124	0.136	0.112
MHC/#102571	5	0.169	0.186	0.152
MHC/+	45	8.905	10.405	7.405
MHC/#6162	45	2.593	3.393	1.793
MHC/#102571	45	3.406	4.606	2.206
female
Group	Days	Exp 1	Exp 2	Exp 3
MHC/+	5	0.1987	0.2187	0.1787
MHC/#6162	5	0.1481	0.1631	0.1331
MHC/#102571	5	0.1524	0.1674	0.1374
MHC/+	45	3.9625	4.3625	3.5625
MHC/#6162	45	1.9789	2.1789	1.7789
MHC/#102571	45	2.1078	2.3078	1.9078

## Sheet: Fig3_s
male
Within each row, compare columns (simple effects within rows)
Number of families	2
Number of comparisons per family	2
Alpha	0.05
Sidak's multiple comparisons test	Mean Diff.	95% CI of diff.	Significant	Summary
5 days
MHC/+ vs. MHC/#6162	0.252	-0.3046 to 0.8086	No	ns
MHC/+ vs. MHC/#102571	0.207	-0.3496 to 0.7636	No	ns
45 days
MHC/+ vs. MHC/#6162	6.312	5.755 to 6.869	Yes	****
MHC/+ vs. MHC/#102571	5.499	4.942 to 6.056	Yes	****
Test details	Mean 1	Mean 2	Mean Diff.	SE of diff.	N1	N2	t	DF
5 days
MHC/+ vs. MHC/#6162	0.376	0.124	0.252	0.2029	3	3	1.242	8
MHC/+ vs. MHC/#102571	0.376	0.169	0.207	0.2029	3	3	1.02	8
45 days
MHC/+ vs. MHC/#6162	8.905	2.593	6.312	0.2029	3	3	31.11	8
MHC/+ vs. MHC/#102571	8.905	3.406	5.499	0.2029	3	3	27.1	8
female
Within each row, compare columns (simple effects within rows)
Number of families	2
Number of comparisons per family	2
Alpha	0.05
Sidak's multiple comparisons test	Mean Diff.	95% CI of diff.	Significant?	Summary
5 days
MHC/+ vs. MHC/#6162	0.0506	-0.3671 to 0.4683	No	ns
MHC/+ vs. MHC/#102571	0.0463	-0.3714 to 0.4640	No	ns
45 days
MHC/+ vs. MHC/#6162	1.984	1.566 to 2.401	Yes	****
MHC/+ vs. MHC/#102571	1.855	1.437 to 2.272	Yes	****
Test details	Mean 1	Mean 2	Mean Diff.	SE of diff.	N1	N2	t	DF
5 days
MHC/+ vs. MHC/#6162	0.1987	0.1481	0.0506	0.1636	3	3	0.3093	12
MHC/+ vs. MHC/#102571	0.1987	0.1524	0.0463	0.1636	3	3	0.283	12
45 days
MHC/+ vs. MHC/#6162	3.963	1.979	1.984	0.1636	3	3	12.13	12
MHC/+ vs. MHC/#102571	3.963	2.108	1.855	0.1636	3	3	11.34	12

## Sheet: Fig4
male
Group	Days	Exp 1	Exp 2	Exp 3
Mef/+	5	0.168	0.185	0.14
Mef/#6162	5	0.09	0.106	0.075
Mef/#102571	5	0.111	0.13	0.095
Mef/+	45	9.5	11.23	7.77
Mef/#6162	45	4.52	5.39	3.66
Mef/#102571	45	4.85	5.89	3.81
female
Group	Days	Exp 1	Exp 2	Exp 3
Mef/+	5	0.1797	0.1977	0.1617
Mef/#6162	5	0.0977	0.1077	0.0877
Mef/#102571	5	0.1477	0.1627	0.1327
Mef/+	45	6.7843	7.4843	6.0843
Mef/#6162	45	3.5447	3.9447	3.1447
Mef/#102571	45	4.051	4.551	3.551

## Sheet: Fig4_s
male
Within each row, compare columns (simple effects within rows)
Number of families	2
Number of comparisons per family	2
Alpha	0.05
Dunnett's multiple comparisons test	Mean Diff.	95% CI of diff.	Significant	Summary
5 days
Mef/+ vs. Mef/#6162	0.074	-1.758 to 1.906	No	ns
Mef/+ vs. Mef/#102571	0.05233	-1.780 to 1.884	No	ns
45 days
Mef/+ vs. Mef/#6162	4.977	3.145 to 6.809	Yes	***
Mef/+ vs. Mef/#102571	4.65	2.818 to 6.482	Yes	***
Test details	Mean 1	Mean 2	Mean Diff.	SE of diff.	N1	N2	q	DF
5 days
Mef/+ vs. Mef/#6162	0.1643	0.09033	0.074	0.7321	3	3	0.1011	12
Mef/+ vs. Mef/#102571	0.1643	0.112	0.05233	0.7321	3	3	0.07148	12
45 days
Mef/+ vs. Mef/#6162	9.5	4.523	4.977	0.7321	3	3	6.798	12
Mef/+ vs. Mef/#102571	9.5	4.85	4.65	0.7321	3	3	6.352	12
female
Within each row, compare columns (simple effects within rows)
Number of families	2
Number of comparisons per family	2
Alpha	0.05
Sidak's multiple comparisons test	Mean Diff.	95% CI of diff.	Significant?	Summary
5 days
Mef/+ vs. Mef/#6162	0.082	-0.7257 to 0.8897	No	ns
Mef/+ vs. Mef/#102571	0.032	-0.7757 to 0.8397	No	ns
45 days
Mef/+ vs. Mef/#6162	3.24	2.432 to 4.047	Yes	***
Mef/+ vs. Mef/#102571	2.733	1.926 to 3.541	Yes	***
Test details	Mean 1	Mean 2	Mean Diff.	SE of diff.	N1	N2	t	DF
5 days
Mef/+ vs. Mef/#6162	0.1797	0.0977	0.082	0.3163	3	3	0.2592	12
Mef/+ vs. Mef/#102571	0.1797	0.1477	0.032	0.3163	3	3	0.1012	12
45 days
Mef/+ vs. Mef/#6162	6.784	3.545	3.24	0.3163	3	3	10.24	12
Mef/+ vs. Mef/#102571	6.784	4.051	2.733	0.3163	3	3	8.64	12

## Sheet: Fig5
Table Analyzed	5d
Two-way ANOVA	Ordinary
Alpha	0.05
Source of Variation	% of total variation	P value	P value summary	Significant?
Interaction	1.313	0.9105	ns	No
Row Factor	12.66	0.4282	ns	No
Column Factor	2.621	0.5506	ns	No
ANOVA table	SS	DF	MS	F (DFn, DFd)	P value
Interaction	2.639	2	1.32	F (2, 12) = 0.09449	P = 0.9105
Row Factor	25.45	2	12.72	F (2, 12) = 0.9110	P = 0.4282
Column Factor	5.267	1	5.267	F (1, 12) = 0.3771	P = 0.5506
Residual	167.6	12	13.97
Number of missing values	0
Table Analyzed	50d
Two-way ANOVA
Source of Variation	% of total variation	P value
Interaction	1.65	0.339
Column Factor	75.19	< 0.0001
Row Factor	5.41	0.0407
Source of Variation	P value summary	Significant
Interaction	ns	No
Column Factor	***	Yes
Row Factor	*	Yes
Source of Variation	Df	Sum-of-squares	Mean square	F
Interaction	2	358.4	179.2	1.137
Column Factor	1	16290	16290	103.3
Row Factor	2	1172	585.9	3.716
Residual	22	3468	157.7
Number of missing values	8

[truncated: 4 more sheets: S2, S2_s, S3, S3_s]
